# Supplementary material for: Ethylene Promotes Expression of the Appressorium- and Pathogenicity-Related Genes via GPCR- and MAPK-Dependent Manners in Colletotrichum gloeosporioides
Source: J Fungi (Basel). 2022 May 26;8(6):570. doi: 10.3390/jof8060570 (PMC9224669; doi:10.3390/jof8060570)
Supplement: Supplementary file 1 [file jof-08-00570-s001.zip]

Archive with 1 entries (1 files):
- manuscript supporting information.pdf
